# Supplementary material for: Expression of Cell-Cycle Regulatory Proteins pRb, Cyclin D1, and p53 Is Not Associated with Recurrence Rates of Equine Sarcoids
Source: Vet Sci. 2022 Sep 1;9(9):474. doi: 10.3390/vetsci9090474 (PMC9504470; doi:10.3390/vetsci9090474)
Supplement: Supplementary file 1 [file vetsci-09-00474-s001.zip]

Archive with 1 entries (1 files):
- vetsci-1761402-supplementary.pdf
